# Supplementary material for: Fucosylated Human Milk Oligosaccharides during the First 12 Postnatal Weeks Are Associated with Better Executive Functions in Toddlers
Source: Nutrients. 2023 Mar 17;15(6):1463. doi: 10.3390/nu15061463 (PMC10057664; doi:10.3390/nu15061463)
Supplement: Supplementary file 1 [file nutrients-15-01463-s001.zip]

Archive with 1 entries (1 files):
- nutrients-2237227-supplementary.pdf
